# Supplementary material for: The Vaginal Microbiome: Patient- versus Physician-Collected Microbial Swab: A Pilot Study
Source: Microorganisms. 2024 Sep 7;12(9):1859. doi: 10.3390/microorganisms12091859 (PMC11434400; doi:10.3390/microorganisms12091859)
Supplement: Supplementary file 1 [file microorganisms-12-01859-s001.zip]

Archive with 1 entries (1 files):
- microorganisms-3161151-supplementary.pdf
